# Supplementary material for: Patho-Ecological Distribution and Genetic Diversity of Fusarium oxysporum f. sp. cubense in Malbhog Banana Belts of Assam, India
Source: J Fungi (Basel). 2025 Mar 4;11(3):195. doi: 10.3390/jof11030195 (PMC11942760; doi:10.3390/jof11030195)
Supplement: Supplementary file 1 [file jof-11-00195-s001.zip]

Archive with 1 entries (1 files):
- jof-3232759-supplementary.pdf
